# Supplementary material for: Functional Characterization of the Thrombospondin-Related Paralogous Proteins Rhoptry Discharge Factors 1 and 2 Unveils Phenotypic Plasticity in Toxoplasma gondii Rhoptry Exocytosis
Source: Front Microbiol. 2022 Jun 9;13:899243. doi: 10.3389/fmicb.2022.899243 (PMC9218915; doi:10.3389/fmicb.2022.899243)
Supplement: Supplementary file 1 [file Data_Sheet_1.zip]

Archive with 11 entries (11 files):
- Supplementary Data Sheet 1/Supplementary Figure 1.DOCX
- Supplementary Data Sheet 1/Supplementary Figure 2.DOC
- Supplementary Data Sheet 1/Supplementary Figure 3 Caption.DOCX
- Supplementary Data Sheet 1/Supplementary Figure 3.TIF
- Supplementary Data Sheet 1/Supplementary Figure 4.TIF
- Supplementary Data Sheet 1/Supplementary Figure 5.TIF
- Supplementary Data Sheet 1/Supplementary Figure 6.TIF
- Supplementary Data Sheet 1/Supplementary Figure 7.TIF
- Supplementary Data Sheet 1/Supplementary Figure 8.DOCX
- Supplementary Data Sheet 1/Supplementary Table 1.XLSX
- Supplementary Data Sheet 1/Supplemetary Table 2.XLSX
